# Supplementary material for: Marine Macroalgae, a Source of Natural Inhibitors of Fungal Phytopathogens
Source: J Fungi (Basel). 2021 Nov 25;7(12):1006. doi: 10.3390/jof7121006 (PMC8708330; doi:10.3390/jof7121006)
Supplement: Supplementary file 1 [file jof-07-01006-s001.zip]

Archive with 1 entries (1 files):
- jof-1444770-supplementary.pdf
